# Supplementary material for: Toward Marker-Assisted Selection in Breeding for Fusarium Wilt Tropical Race-4 Type Resistant Bananas
Source: J Fungi (Basel). 2024 Dec 4;10(12):839. doi: 10.3390/jof10120839 (PMC11676971; doi:10.3390/jof10120839)
Supplement: Supplementary file 1 [file jof-10-00839-s001.zip]

Archive with 1 entries (1 files):
- jof-3300690-supplementary.pdf
